# Supplementary material for: Complementing Beach Seining With Dive Surveys Improves Fine‐Scale Resolution of 0‐Group Gadoid Distributions in Nearshore Habitats
Source: Ecol Evol. 2025 Jul 1;15(7):e71674. doi: 10.1002/ece3.71674 (PMC12210148; doi:10.1002/ece3.71674)
Supplement: Supplementary file 1 — Table S1. Data file used for analysis of Atlantic cod and saithe occurrence and observation depth use. [file ECE3-15-e71674-s001.csv]

Title: Complementing beach seining with dive and video census improves fine-scale resolution of 0-group gadoid distribution in nearshore habitats
Michelle Lorraine Valliant	Anja Nickel	Ragnar Edvardsson	and Gu�bj�rg �sta �lafsd�ttir
Corresponding Author: Michelle Lorraine Valliant
Email: michellevalliant1@gmail.com
Supplementary Table 1. Data file used for analysis of Atlantic cod and saithe occurrence and observation depth use
date	dive	doy	year	month	location	study.site_name	transect_num	wind	sea_state	tide	visibility_avg	species	amount	prop	obs_depth_m	obs
9.7.2019	1	190	2019	July	Isafjordur	REAR	Line 4	1	2	Falling	2	Atlantic cod	40	1	9	Ragnar
9.7.2019	1	190	2019	July	Isafjordur	REAR	Line 4	1	2	Falling	2	Atlantic cod	5	1	3	Ragnar
9.7.2019	1	190	2019	July	Isafjordur	REAR	Line 4	1	2	Falling	2	Atlantic cod	0	0	15	Ragnar
9.7.2019	1	190	2019	July	Isafjordur	REAR	Line 4	1	2	Falling	2	Atlantic cod	0	0	9	Ragnar
9.7.2019	1	190	2019	July	Isafjordur	REAR	Line 4	1	2	Falling	2	Atlantic cod	0	0	3	Ragnar
9.7.2019	2	190	2019	July	Isafjordur	REFERENCE_1	Line 5	1	2	Falling	2	Atlantic cod	0	0	16	Michelle
9.7.2019	2	190	2019	July	Isafjordur	REFERENCE_1	Line 5	1	2	Falling	2	Atlantic cod	0	0	16	Michelle
9.7.2019	2	190	2019	July	Isafjordur	REFERENCE_1	Line 5	1	2	Falling	2	Atlantic cod	0	0	16	Michelle
9.7.2019	2	190	2019	July	Isafjordur	REFERENCE_1	Line 5	1	2	Falling	2	Atlantic cod	0	0	10	Michelle
9.7.2019	2	190	2019	July	Isafjordur	REFERENCE_1	Line 5	1	2	Falling	2	Atlantic cod	0	0	10	Michelle
15.7.2019	3	196	2019	July	Isafjordur	ARN	Line 1	1	1	Rising	3	Atlantic cod	0	0	6	Michelle
15.7.2019	3	196	2019	July	Isafjordur	ARN	Line 1	1	1	Rising	3	Atlantic cod	20	1	9	Michelle
15.7.2019	3	196	2019	July	Isafjordur	ARN	Line 1	1	1	Rising	3	Atlantic cod	0	0	6	Michelle
15.7.2019	3	196	2019	July	Isafjordur	ARN	Line 1	1	1	Rising	3	Atlantic cod	0	0	6	Michelle
15.7.2019	3	196	2019	July	Isafjordur	ARN	Line 1	1	1	Rising	3	Atlantic cod	0	0	6	Michelle
15.7.2019	4	196	2019	July	Isafjordur	ARN	Line 1	1	1	Rising	3	Atlantic cod	0	0	3	Ragnar
15.7.2019	4	196	2019	July	Isafjordur	ARN	Line 1	1	1	Rising	3	Atlantic cod	30	1	5	Ragnar
15.7.2019	4	196	2019	July	Isafjordur	ARN	Line 1	1	1	Rising	3	Atlantic cod	0	0	5	Ragnar
15.7.2019	4	196	2019	July	Isafjordur	ARN	Line 1	1	1	Rising	3	Atlantic cod	0	0	8	Ragnar
15.7.2019	4	196	2019	July	Isafjordur	ARN	Line 1	1	1	Rising	3	Atlantic cod	0	0	3	Ragnar
15.7.2019	5	196	2019	July	Isafjordur	ARN	Line 2	1	1	Rising	3	Atlantic cod	0	0	6	Michelle
15.7.2019	5	196	2019	July	Isafjordur	ARN	Line 2	1	1	Rising	3	Atlantic cod	0	0	9	Michelle
15.7.2019	5	196	2019	July	Isafjordur	ARN	Line 2	1	1	Rising	3	Atlantic cod	0	0	9	Michelle
15.7.2019	5	196	2019	July	Isafjordur	ARN	Line 2	1	1	Rising	3	Atlantic cod	0	0	9	Michelle
15.7.2019	5	196	2019	July	Isafjordur	ARN	Line 2	1	1	Rising	3	Atlantic cod	0	0	9	Michelle
15.7.2019	6	196	2019	July	Isafjordur	REFERENCE_1	Line 5	1	1	Rising	3	Atlantic cod	0	0	10	Ragnar
15.7.2019	6	196	2019	July	Isafjordur	REFERENCE_1	Line 5	1	1	Rising	3	Atlantic cod	0	0	8	Ragnar
15.7.2019	6	196	2019	July	Isafjordur	REFERENCE_1	Line 5	1	1	Rising	3	Atlantic cod	0	0	7	Ragnar
15.7.2019	6	196	2019	July	Isafjordur	REFERENCE_1	Line 5	1	1	Rising	3	Atlantic cod	0	0	12	Ragnar
15.7.2019	6	196	2019	July	Isafjordur	REFERENCE_1	Line 5	1	1	Rising	3	Atlantic cod	0	0	14	Ragnar
16.7.2019	7	197	2019	July	Isafjordur	REAR	Line 3	1	1	Falling	3	Atlantic cod	0	0	13	Michelle
16.7.2019	7	197	2019	July	Isafjordur	REAR	Line 3	1	1	Falling	3	Atlantic cod	0	0	14	Michelle
16.7.2019	7	197	2019	July	Isafjordur	REAR	Line 3	1	1	Falling	3	Atlantic cod	0	0	15	Michelle
16.7.2019	7	197	2019	July	Isafjordur	REAR	Line 3	1	1	Falling	3	Atlantic cod	0	0	15	Michelle
16.7.2019	7	197	2019	July	Isafjordur	REAR	Line 3	1	1	Falling	3	Atlantic cod	0	0	8	Michelle
16.7.2019	8	197	2019	July	Isafjordur	REAR	Line 4	1	1	Falling	5	Atlantic cod	0	0	12	Ragnar
16.7.2019	8	197	2019	July	Isafjordur	REAR	Line 4	1	1	Falling	5	Atlantic cod	0	0	9	Ragnar
16.7.2019	8	197	2019	July	Isafjordur	REAR	Line 4	1	1	Falling	5	Atlantic cod	0	0	8	Ragnar
16.7.2019	8	197	2019	July	Isafjordur	REAR	Line 4	1	1	Falling	5	Atlantic cod	0	0	7	Ragnar
16.7.2019	8	197	2019	July	Isafjordur	REAR	Line 4	1	1	Falling	5	Atlantic cod	0	0	7	Ragnar
25.7.2021	9	206	2021	July	Hestfjordur	HEST	Line 6	1	1	Falling	4	Atlantic cod	2	1	17	Michelle
25.7.2021	9	206	2021	July	Hestfjordur	HEST	Line 6	1	1	Falling	4	Atlantic cod	0	0	15	Michelle
25.7.2021	9	206	2021	July	Hestfjordur	HEST	Line 6	1	1	Falling	4	Atlantic cod	0	0	14	Michelle
25.7.2021	9	206	2021	July	Hestfjordur	HEST	Line 6	1	1	Falling	4	Atlantic cod	0	0	13	Michelle
25.7.2021	9	206	2021	July	Hestfjordur	HEST	Line 6	1	1	Falling	4	Atlantic cod	0	0	13	Michelle
25.7.2021	10	206	2021	July	Hestfjordur	HEST	Line 6	1	1	Falling	4	Atlantic cod	1	1	13	Ragnar
25.7.2021	10	206	2021	July	Hestfjordur	HEST	Line 6	1	1	Falling	4	Atlantic cod	6	1	13	Ragnar
25.7.2021	10	206	2021	July	Hestfjordur	HEST	Line 6	1	1	Falling	4	Atlantic cod	0	0	15	Ragnar
25.7.2021	10	206	2021	July	Hestfjordur	HEST	Line 6	1	1	Falling	4	Atlantic cod	0	0	19	Ragnar
25.7.2021	10	206	2021	July	Hestfjordur	HEST	Line 6	1	1	Falling	4	Atlantic cod	0	0	20	Ragnar
1.8.2021	11	213	2021	August	Hestfjordur	HEST	Line 7	1	1	High	4	Atlantic cod	3	1	15	Michelle
1.8.2021	11	213	2021	August	Hestfjordur	HEST	Line 7	1	1	High	4	Atlantic cod	2	1	17	Michelle
1.8.2021	11	213	2021	August	Hestfjordur	HEST	Line 7	1	1	High	4	Atlantic cod	1	1	15	Michelle
1.8.2021	11	213	2021	August	Hestfjordur	HEST	Line 7	1	1	High	4	Atlantic cod	0	0	19	Michelle
1.8.2021	11	213	2021	August	Hestfjordur	HEST	Line 7	1	1	High	4	Atlantic cod	0	0	21	Michelle
3.8.2019	12	215	2019	August	Isafjordur	ARN	Line 1	1	2	Falling	3	Atlantic cod	0	0	11	Ragnar
3.8.2019	12	215	2019	August	Isafjordur	ARN	Line 1	1	2	Falling	3	Atlantic cod	0	0	14	Ragnar
3.8.2019	12	215	2019	August	Isafjordur	ARN	Line 1	1	2	Falling	3	Atlantic cod	0	0	12	Ragnar
3.8.2019	12	215	2019	August	Isafjordur	ARN	Line 1	1	2	Falling	3	Atlantic cod	0	0	10	Ragnar
3.8.2019	12	215	2019	August	Isafjordur	ARN	Line 1	1	2	Falling	3	Atlantic cod	0	0	9	Ragnar
3.8.2019	13	215	2019	August	Isafjordur	ARN	Line 2	1	2	Falling	3	Atlantic cod	0	0	14	Ragnar
3.8.2019	13	215	2019	August	Isafjordur	ARN	Line 2	1	2	Falling	3	Atlantic cod	0	0	16	Ragnar
3.8.2019	13	215	2019	August	Isafjordur	ARN	Line 2	1	2	Falling	3	Atlantic cod	0	0	11	Ragnar
3.8.2019	13	215	2019	August	Isafjordur	ARN	Line 2	1	2	Falling	3	Atlantic cod	0	0	10	Ragnar
3.8.2019	13	215	2019	August	Isafjordur	ARN	Line 2	1	2	Falling	3	Atlantic cod	0	0	9	Ragnar
8.8.2021	14	220	2021	August	Hestfjordur	HEST	Line 6	1	1	High	4	Atlantic cod	3	1	13	Michelle
8.8.2021	14	220	2021	August	Hestfjordur	HEST	Line 6	1	1	High	4	Atlantic cod	2	1	14	Michelle
8.8.2021	14	220	2021	August	Hestfjordur	HEST	Line 6	1	1	High	4	Atlantic cod	0	0	12	Michelle
8.8.2021	14	220	2021	August	Hestfjordur	HEST	Line 6	1	1	High	4	Atlantic cod	0	0	16	Michelle
8.8.2021	14	220	2021	August	Hestfjordur	HEST	Line 6	1	1	High	4	Atlantic cod	0	0	15	Michelle
8.8.2021	15	220	2021	August	Hestfjordur	HEST	Line 7	1	1	High	4	Atlantic cod	3	1	13	Michelle
8.8.2021	15	220	2021	August	Hestfjordur	HEST	Line 7	1	1	High	4	Atlantic cod	1	1	15	Michelle
8.8.2021	15	220	2021	August	Hestfjordur	HEST	Line 7	1	1	High	4	Atlantic cod	1	1	11	Michelle
8.8.2021	15	220	2021	August	Hestfjordur	HEST	Line 7	1	1	High	4	Atlantic cod	0	0	14	Michelle
8.8.2021	15	220	2021	August	Hestfjordur	HEST	Line 7	1	1	High	4	Atlantic cod	0	0	12	Michelle
11.8.2021	16	223	2021	August	Hestfjordur	REFERENCE_2	Line 8	1	1	Falling	3	Atlantic cod	0	0	17	Michelle
11.8.2021	16	223	2021	August	Hestfjordur	REFERENCE_2	Line 8	1	1	Falling	3	Atlantic cod	0	0	16	Michelle
11.8.2021	16	223	2021	August	Hestfjordur	REFERENCE_2	Line 8	1	1	Falling	3	Atlantic cod	0	0	14	Michelle
11.8.2021	16	223	2021	August	Hestfjordur	REFERENCE_2	Line 8	1	1	Falling	3	Atlantic cod	0	0	12	Michelle
11.8.2021	16	223	2021	August	Hestfjordur	REFERENCE_2	Line 8	1	1	Falling	3	Atlantic cod	0	0	11	Michelle
19.8.2019	17	230	2019	August	Isafjordur	ARN	Line 1	1	1	High	4	Atlantic cod	0	0	12	Michelle
19.8.2019	17	230	2019	August	Isafjordur	ARN	Line 1	1	1	High	4	Atlantic cod	0	0	12	Michelle
19.8.2019	17	230	2019	August	Isafjordur	ARN	Line 1	1	1	High	4	Atlantic cod	0	0	12	Michelle
19.8.2019	17	230	2019	August	Isafjordur	ARN	Line 1	1	1	High	4	Atlantic cod	0	0	12	Michelle
19.8.2019	17	230	2019	August	Isafjordur	ARN	Line 1	1	1	High	4	Atlantic cod	0	0	5	Michelle
19.8.2019	18	230	2019	August	Isafjordur	REAR	Line 2	1	1	High	4	Atlantic cod	4	1	7	Ragnar
19.8.2019	18	230	2019	August	Isafjordur	REAR	Line 2	1	1	High	4	Atlantic cod	0	0	5	Ragnar
19.8.2019	18	230	2019	August	Isafjordur	REAR	Line 2	1	1	High	4	Atlantic cod	0	0	6	Ragnar
19.8.2019	18	230	2019	August	Isafjordur	REAR	Line 2	1	1	High	4	Atlantic cod	0	0	8	Ragnar
19.8.2019	18	230	2019	August	Isafjordur	REAR	Line 2	1	1	High	4	Atlantic cod	0	0	10	Ragnar
19.8.2019	19	230	2019	August	Isafjordur	REAR	Line 3	1	1	High	4	Atlantic cod	0	0	15	Ragnar
19.8.2019	19	230	2019	August	Isafjordur	REAR	Line 3	1	1	High	4	Atlantic cod	0	0	15	Ragnar
19.8.2019	19	230	2019	August	Isafjordur	REAR	Line 3	1	1	High	4	Atlantic cod	0	0	13	Ragnar
19.8.2019	19	230	2019	August	Isafjordur	REAR	Line 3	1	1	High	4	Atlantic cod	0	0	16	Ragnar
19.8.2019	19	230	2019	August	Isafjordur	REAR	Line 3	1	1	High	4	Atlantic cod	0	0	16	Ragnar
19.8.2019	20	230	2019	August	Isafjordur	REAR	Line 4	1	1	High	4	Atlantic cod	1	1	12	Michelle
19.8.2019	20	230	2019	August	Isafjordur	REAR	Line 4	1	1	High	4	Atlantic cod	0	0	12	Michelle
19.8.2019	20	230	2019	August	Isafjordur	REAR	Line 4	1	1	High	4	Atlantic cod	0	0	8	Michelle
19.8.2019	20	230	2019	August	Isafjordur	REAR	Line 4	1	1	High	4	Atlantic cod	0	0	8	Michelle
19.8.2019	20	230	2019	August	Isafjordur	REAR	Line 4	1	1	High	4	Atlantic cod	0	0	6	Michelle
22.8.2021	21	234	2021	August	Hestfjordur	HEST	Line 6	1	1	Rising	4	Atlantic cod	3	1	14	Ragnar
22.8.2021	21	234	2021	August	Hestfjordur	HEST	Line 6	1	1	Rising	4	Atlantic cod	1	1	14	Ragnar
22.8.2021	21	234	2021	August	Hestfjordur	HEST	Line 6	1	1	Rising	4	Atlantic cod	0	0	13	Ragnar
22.8.2021	21	234	2021	August	Hestfjordur	HEST	Line 6	1	1	Rising	4	Atlantic cod	0	0	13	Ragnar
22.8.2021	21	234	2021	August	Hestfjordur	HEST	Line 6	1	1	Rising	4	Atlantic cod	0	0	12	Ragnar
22.8.2021	22	234	2021	August	Hestfjordur	HEST	Line 7	1	1	High	4	Atlantic cod	6	1	14	Michelle
22.8.2021	22	234	2021	August	Hestfjordur	HEST	Line 7	1	1	High	4	Atlantic cod	1	1	14	Michelle
22.8.2021	22	234	2021	August	Hestfjordur	HEST	Line 7	1	1	High	4	Atlantic cod	0	0	19	Michelle
22.8.2021	22	234	2021	August	Hestfjordur	HEST	Line 7	1	1	High	4	Atlantic cod	0	0	18	Michelle
22.8.2021	22	234	2021	August	Hestfjordur	HEST	Line 7	1	1	High	4	Atlantic cod	0	0	16	Michelle
22.8.2021	23	234	2021	August	Hestfjordur	REFERENCE_2	Line 8	1	1	Rising	5	Atlantic cod	4	1	14	Michelle
22.8.2021	23	234	2021	August	Hestfjordur	REFERENCE_2	Line 8	1	1	Rising	5	Atlantic cod	3	1	12	Michelle
22.8.2021	23	234	2021	August	Hestfjordur	REFERENCE_2	Line 8	1	1	Rising	5	Atlantic cod	3	1	11	Michelle
22.8.2021	23	234	2021	August	Hestfjordur	REFERENCE_2	Line 8	1	1	Rising	5	Atlantic cod	1	1	13	Michelle
22.8.2021	23	234	2021	August	Hestfjordur	REFERENCE_2	Line 8	1	1	Rising	5	Atlantic cod	0	0	10	Michelle
24.8.2019	24	235	2019	August	Isafjordur	REFERENCE_1	Line 5	1	1	Rising	2	Atlantic cod	20	1	10	Michelle
24.8.2019	24	235	2019	August	Isafjordur	REFERENCE_1	Line 5	1	1	Rising	2	Atlantic cod	0	0	8	Michelle
24.8.2019	24	235	2019	August	Isafjordur	REFERENCE_1	Line 5	1	1	Rising	2	Atlantic cod	0	0	10	Michelle
24.8.2019	24	235	2019	August	Isafjordur	REFERENCE_1	Line 5	1	1	Rising	2	Atlantic cod	0	0	10	Michelle
24.8.2019	24	235	2019	August	Isafjordur	REFERENCE_1	Line 5	1	1	Rising	2	Atlantic cod	0	0	16	Michelle
1.9.2019	25	244	2019	September	Isafjordur	ARN	Line 2	2	1	Falling	3	Atlantic cod	0	0	11	Michelle
1.9.2019	25	244	2019	September	Isafjordur	ARN	Line 2	2	1	Falling	3	Atlantic cod	0	0	8	Michelle
1.9.2019	25	244	2019	September	Isafjordur	ARN	Line 2	2	1	Falling	3	Atlantic cod	0	0	7	Michelle
1.9.2019	25	244	2019	September	Isafjordur	ARN	Line 2	2	1	Falling	3	Atlantic cod	0	0	6	Michelle
1.9.2019	25	244	2019	September	Isafjordur	ARN	Line 2	2	1	Falling	3	Atlantic cod	0	0	6	Michelle
2.9.2019	26	245	2019	September	Isafjordur	ARN	Line 1	2	1	Falling	3	Atlantic cod	0	0	12	Ragnar
2.9.2019	26	245	2019	September	Isafjordur	ARN	Line 1	2	1	Falling	3	Atlantic cod	0	0	10	Ragnar
2.9.2019	26	245	2019	September	Isafjordur	ARN	Line 1	2	1	Falling	3	Atlantic cod	0	0	8	Ragnar
2.9.2019	26	245	2019	September	Isafjordur	ARN	Line 1	2	1	Falling	3	Atlantic cod	0	0	10	Ragnar
2.9.2019	26	245	2019	September	Isafjordur	ARN	Line 1	2	1	Falling	3	Atlantic cod	0	0	6	Ragnar
2.9.2021	27	245	2021	September	Hestfjordur	HEST	Line 6	1	1	Rising	5	Atlantic cod	1	1	12	Ragnar
2.9.2021	27	245	2021	September	Hestfjordur	HEST	Line 6	1	1	Rising	5	Atlantic cod	1	1	12	Ragnar
2.9.2021	27	245	2021	September	Hestfjordur	HEST	Line 6	1	1	Rising	5	Atlantic cod	0	0	16	Ragnar
2.9.2021	27	245	2021	September	Hestfjordur	HEST	Line 6	1	1	Rising	5	Atlantic cod	0	0	15	Ragnar
2.9.2021	27	245	2021	September	Hestfjordur	HEST	Line 6	1	1	Rising	4	Atlantic cod	0	0	11	Ragnar
2.9.2019	28	245	2019	September	Isafjordur	REAR	Line 3	2	1	Falling	2	Atlantic cod	0	0	17	Michelle
2.9.2019	28	245	2019	September	Isafjordur	REAR	Line 3	2	1	Falling	2	Atlantic cod	0	0	14	Michelle
2.9.2019	28	245	2019	September	Isafjordur	REAR	Line 3	2	1	Falling	2	Atlantic cod	0	0	14	Michelle
2.9.2019	28	245	2019	September	Isafjordur	REAR	Line 3	2	1	Falling	2	Atlantic cod	0	0	14	Michelle
2.9.2019	28	245	2019	September	Isafjordur	REAR	Line 3	2	1	Falling	2	Atlantic cod	0	0	13	Michelle
2.9.2019	29	245	2019	September	Isafjordur	REAR	Line 4	2	1	Falling	2	Atlantic cod	2	1	10	Michelle
2.9.2019	29	245	2019	September	Isafjordur	REAR	Line 4	2	1	Falling	2	Atlantic cod	0	0	12	Michelle
2.9.2019	29	245	2019	September	Isafjordur	REAR	Line 4	2	1	Falling	2	Atlantic cod	0	0	9	Michelle
2.9.2019	29	245	2019	September	Isafjordur	REAR	Line 4	2	1	Falling	2	Atlantic cod	0	0	8	Michelle
2.9.2019	29	245	2019	September	Isafjordur	REAR	Line 4	2	1	Falling	2	Atlantic cod	0	0	7	Michelle
2.9.2019	30	245	2019	September	Isafjordur	REFERENCE_1	Line 5	2	1	Falling	2	Atlantic cod	0	0	17	Michelle
2.9.2019	30	245	2019	September	Isafjordur	REFERENCE_1	Line 5	2	1	Falling	2	Atlantic cod	0	0	14	Michelle
2.9.2019	30	245	2019	September	Isafjordur	REFERENCE_1	Line 5	2	1	Falling	2	Atlantic cod	0	0	13	Michelle
2.9.2019	30	245	2019	September	Isafjordur	REFERENCE_1	Line 5	2	1	Falling	2	Atlantic cod	0	0	11	Michelle
2.9.2019	30	245	2019	September	Isafjordur	REFERENCE_1	Line 5	2	1	Falling	2	Atlantic cod	0	0	9	Michelle
2.9.2021	31	245	2021	September	Hestfjordur	REFERENCE_2	Line 8	1	1	Falling	5	Atlantic cod	1	1	10	Michelle
2.9.2021	31	245	2021	September	Hestfjordur	REFERENCE_2	Line 8	1	1	Falling	5	Atlantic cod	0	0	17	Michelle
2.9.2021	31	245	2021	September	Hestfjordur	REFERENCE_2	Line 8	1	1	Falling	5	Atlantic cod	0	0	14	Michelle
2.9.2021	31	245	2021	September	Hestfjordur	REFERENCE_2	Line 8	1	1	Falling	5	Atlantic cod	0	0	12	Michelle
2.9.2021	31	245	2021	September	Hestfjordur	REFERENCE_2	Line 8	1	1	Falling	5	Atlantic cod	0	0	9	Michelle
4.9.2019	32	247	2019	September	Isafjordur	REFERENCE_1	Line 5	2	2	High	3	Atlantic cod	1	1	15	Ragnar
4.9.2019	32	247	2019	September	Isafjordur	REFERENCE_1	Line 5	2	2	High	3	Atlantic cod	0	0	13	Ragnar
4.9.2019	32	247	2019	September	Isafjordur	REFERENCE_1	Line 5	2	2	High	3	Atlantic cod	0	0	10	Ragnar
4.9.2019	32	247	2019	September	Isafjordur	REFERENCE_1	Line 5	2	2	High	3	Atlantic cod	0	0	17	Ragnar
4.9.2019	32	247	2019	September	Isafjordur	REFERENCE_1	Line 5	2	2	High	3	Atlantic cod	0	0	9	Ragnar
4.9.2019	32	247	2019	September	Isafjordur	REFERENCE_1	Line 5	2	2	High	3	Atlantic cod	0	0	9	Michelle
4.9.2019	32	247	2019	September	Isafjordur	REFERENCE_1	Line 5	2	2	High	3	Atlantic cod	0	0	12	Michelle
4.9.2019	32	247	2019	September	Isafjordur	REFERENCE_1	Line 5	2	2	High	3	Atlantic cod	0	0	13	Michelle
4.9.2019	32	247	2019	September	Isafjordur	REFERENCE_1	Line 5	2	2	High	3	Atlantic cod	0	0	13	Michelle
4.9.2019	32	247	2019	September	Isafjordur	REFERENCE_1	Line 5	2	2	High	3	Atlantic cod	0	0	17	Michelle
5.9.2021	33	248	2021	September	Hestfjordur	HEST	Line 6	1	2	Falling	5	Atlantic cod	4	1	15	Michelle
5.9.2021	33	248	2021	September	Hestfjordur	HEST	Line 6	1	2	Falling	5	Atlantic cod	1	1	12	Michelle
5.9.2021	33	248	2021	September	Hestfjordur	HEST	Line 6	1	2	Falling	5	Atlantic cod	0	0	15	Michelle
5.9.2021	33	248	2021	September	Hestfjordur	HEST	Line 6	1	2	Falling	5	Atlantic cod	0	0	14	Michelle
5.9.2021	33	248	2021	September	Hestfjordur	HEST	Line 6	1	2	Falling	5	Atlantic cod	0	0	12	Michelle
5.9.2021	34	248	2021	September	Hestfjordur	HEST	Line 7	1	2	Falling	5	Atlantic cod	3	1	21	Michelle
5.9.2021	34	248	2021	September	Hestfjordur	HEST	Line 7	1	2	Falling	5	Atlantic cod	3	1	15	Michelle
5.9.2021	34	248	2021	September	Hestfjordur	HEST	Line 7	1	2	Falling	5	Atlantic cod	0	0	17	Michelle
5.9.2021	34	248	2021	September	Hestfjordur	HEST	Line 7	1	2	Falling	5	Atlantic cod	0	0	16	Michelle
5.9.2021	34	248	2021	September	Hestfjordur	HEST	Line 7	1	2	Falling	5	Atlantic cod	0	0	15	Michelle
11.9.2021	35	254	2021	September	Hestfjordur	REFERENCE_2	Line 8	1	1	Falling	4	Atlantic cod	2	1	13	Michelle
11.9.2021	35	254	2021	September	Hestfjordur	REFERENCE_2	Line 8	1	1	Falling	4	Atlantic cod	1	1	12	Michelle
11.9.2021	35	254	2021	September	Hestfjordur	REFERENCE_2	Line 8	1	1	Falling	4	Atlantic cod	1	1	11	Michelle
11.9.2021	35	254	2021	September	Hestfjordur	REFERENCE_2	Line 8	1	1	Falling	4	Atlantic cod	0	0	14	Michelle
11.9.2021	35	254	2021	September	Hestfjordur	REFERENCE_2	Line 8	1	1	Falling	4	Atlantic cod	0	0	11	Michelle
11.9.2021	35	254	2021	September	Hestfjordur	REFERENCE_2	Line 8	1	1	Falling	4	Atlantic cod	0	0	9	Michelle
22.9.2019	36	265	2019	September	Isafjordur	ARN	Line 1	1	1	High	2	Atlantic cod	0	0	11	Michelle
22.9.2019	36	265	2019	September	Isafjordur	ARN	Line 1	1	1	High	2	Atlantic cod	0	0	9	Michelle
22.9.2019	36	265	2019	September	Isafjordur	ARN	Line 1	1	1	High	2	Atlantic cod	0	0	7	Michelle
22.9.2019	36	265	2019	September	Isafjordur	ARN	Line 1	1	1	High	2	Atlantic cod	0	0	5	Michelle
22.9.2019	36	265	2019	September	Isafjordur	ARN	Line 1	1	1	High	2	Atlantic cod	0	0	5	Michelle
22.9.2019	37	265	2019	September	Isafjordur	ARN	Line 2	1	1	High	2	Atlantic cod	0	0	10	Michelle
22.9.2019	37	265	2019	September	Isafjordur	ARN	Line 2	1	1	High	2	Atlantic cod	0	0	9	Michelle
22.9.2019	37	265	2019	September	Isafjordur	ARN	Line 2	1	1	High	2	Atlantic cod	0	0	7	Michelle
22.9.2019	37	265	2019	September	Isafjordur	ARN	Line 2	1	1	High	2	Atlantic cod	0	0	5	Michelle
22.9.2019	37	265	2019	September	Isafjordur	ARN	Line 2	1	1	High	2	Atlantic cod	0	0	5	Michelle
22.9.2021	38	265	2021	September	Hestfjordur	HEST	Line 7	1	1	Falling	3	Atlantic cod	1	1	13	Ragnar
22.9.2021	38	265	2021	September	Hestfjordur	HEST	Line 7	1	1	Falling	3	Atlantic cod	0	0	19	Ragnar
22.9.2021	38	265	2021	September	Hestfjordur	HEST	Line 7	1	1	Falling	3	Atlantic cod	0	0	18	Ragnar
22.9.2021	38	265	2021	September	Hestfjordur	HEST	Line 7	1	1	Falling	3	Atlantic cod	0	0	17	Ragnar
22.9.2021	38	265	2021	September	Hestfjordur	HEST	Line 7	1	1	Falling	3	Atlantic cod	0	0	15	Ragnar
22.9.2021	39	265	2021	September	Hestfjordur	REFERENCE_2	Line 8	1	1	Falling	3	Atlantic cod	1	1	16	Michelle
22.9.2021	39	265	2021	September	Hestfjordur	REFERENCE_2	Line 8	1	1	Falling	3	Atlantic cod	1	1	14	Michelle
22.9.2021	39	265	2021	September	Hestfjordur	REFERENCE_2	Line 8	1	1	Falling	3	Atlantic cod	1	1	12	Michelle
22.9.2021	39	265	2021	September	Hestfjordur	REFERENCE_2	Line 8	1	1	Falling	3	Atlantic cod	0	0	11	Michelle
22.9.2021	39	265	2021	September	Hestfjordur	REFERENCE_2	Line 8	1	1	Falling	3	Atlantic cod	0	0	8	Michelle
25.9.2019	39	268	2019	September	Isafjordur	REAR	Line 3	1	1	High	4	Atlantic cod	2	1	11	Ragnar
25.9.2019	40	268	2019	September	Isafjordur	REAR	Line 3	1	1	High	4	Atlantic cod	0	0	13	Ragnar
25.9.2019	40	268	2019	September	Isafjordur	REAR	Line 3	1	1	High	4	Atlantic cod	0	0	12	Ragnar
25.9.2019	40	268	2019	September	Isafjordur	REAR	Line 3	1	1	High	4	Atlantic cod	0	0	13	Ragnar
25.9.2019	40	268	2019	September	Isafjordur	REAR	Line 3	1	1	High	4	Atlantic cod	0	0	14	Ragnar
25.9.2019	41	268	2019	September	Isafjordur	REAR	Line 4	1	1	Low	4	Atlantic cod	1	1	12	Michelle
25.9.2019	41	268	2019	September	Isafjordur	REAR	Line 4	1	1	Low	4	Atlantic cod	0	0	10	Michelle
25.9.2019	41	268	2019	September	Isafjordur	REAR	Line 4	1	1	Low	4	Atlantic cod	0	0	9	Michelle
25.9.2019	41	268	2019	September	Isafjordur	REAR	Line 4	1	1	Low	4	Atlantic cod	0	0	8	Michelle
25.9.2019	41	268	2019	September	Isafjordur	REAR	Line 4	1	1	Low	4	Atlantic cod	0	0	7	Michelle
25.9.2019	42	268	2019	September	Isafjordur	REFERENCE_1	Line 5	1	1	Falling	4	Atlantic cod	0	0	14	Michelle
25.9.2019	42	268	2019	September	Isafjordur	REFERENCE_1	Line 5	1	1	Falling	4	Atlantic cod	0	0	10	Michelle
25.9.2019	42	268	2019	September	Isafjordur	REFERENCE_1	Line 5	1	1	Falling	4	Atlantic cod	0	0	12	Michelle
25.9.2019	42	268	2019	September	Isafjordur	REFERENCE_1	Line 5	1	1	Falling	4	Atlantic cod	0	0	8	Michelle
25.9.2019	42	268	2019	September	Isafjordur	REFERENCE_1	Line 5	1	1	Falling	4	Atlantic cod	0	0	6	Michelle
26.9.2019	43	269	2019	September	Isafjordur	ARN	Line 1	1	1	Falling	2	Atlantic cod	0	0	11	Michelle
26.9.2019	43	269	2019	September	Isafjordur	ARN	Line 1	1	1	Falling	2	Atlantic cod	0	0	9	Michelle
26.9.2019	43	269	2019	September	Isafjordur	ARN	Line 1	1	1	Falling	2	Atlantic cod	0	0	8	Michelle
26.9.2019	43	269	2019	September	Isafjordur	ARN	Line 1	1	1	Falling	2	Atlantic cod	0	0	6	Michelle
26.9.2019	43	269	2019	September	Isafjordur	ARN	Line 1	1	1	Falling	2	Atlantic cod	0	0	5	Michelle
26.9.2019	44	269	2019	September	Isafjordur	ARN	Line 2	1	1	Falling	2	Atlantic cod	2	1	5	Ragnar
26.9.2019	44	269	2019	September	Isafjordur	ARN	Line 2	1	1	Falling	2	Atlantic cod	0	0	5	Ragnar
26.9.2019	44	269	2019	September	Isafjordur	ARN	Line 2	1	1	Falling	2	Atlantic cod	0	0	7	Ragnar
26.9.2019	44	269	2019	September	Isafjordur	ARN	Line 2	1	1	Falling	2	Atlantic cod	0	0	8	Ragnar
26.9.2019	44	269	2019	September	Isafjordur	ARN	Line 2	1	1	Falling	2	Atlantic cod	0	0	11	Ragnar
26.9.2019	45	269	2019	September	Isafjordur	REAR	Line 3	1	1	Falling	2	Atlantic cod	1	1	8	Ragnar
26.9.2019	45	269	2019	September	Isafjordur	REAR	Line 3	1	1	Falling	2	Atlantic cod	0	0	11	Ragnar
26.9.2019	45	269	2019	September	Isafjordur	REAR	Line 3	1	1	Falling	2	Atlantic cod	0	0	12	Ragnar
26.9.2019	45	269	2019	September	Isafjordur	REAR	Line 3	1	1	Falling	2	Atlantic cod	0	0	9	Ragnar
26.9.2019	45	269	2019	September	Isafjordur	REAR	Line 3	1	1	Falling	2	Atlantic cod	0	0	8	Ragnar
26.9.2019	45	269	2019	September	Isafjordur	REAR	Line 3	1	1	High	3	Atlantic cod	1	1	14	Ragnar
26.9.2019	45	269	2019	September	Isafjordur	REAR	Line 3	1	1	High	3	Atlantic cod	1	1	13	Ragnar
26.9.2019	45	269	2019	September	Isafjordur	REAR	Line 3	1	1	High	3	Atlantic cod	0	0	13	Ragnar
26.9.2019	45	269	2019	September	Isafjordur	REAR	Line 3	1	1	High	3	Atlantic cod	0	0	12	Ragnar
26.9.2019	45	269	2019	September	Isafjordur	REAR	Line 3	1	1	High	3	Atlantic cod	0	0	12	Ragnar
26.9.2019	46	269	2019	September	Isafjordur	REAR	Line 4	1	1	High	3	Atlantic cod	0	0	10	Michelle
26.9.2019	46	269	2019	September	Isafjordur	REAR	Line 4	1	1	High	3	Atlantic cod	0	0	10	Michelle
26.9.2019	46	269	2019	September	Isafjordur	REAR	Line 4	1	1	High	3	Atlantic cod	0	0	9	Michelle
26.9.2019	46	269	2019	September	Isafjordur	REAR	Line 4	1	1	High	3	Atlantic cod	0	0	7	Michelle
26.9.2019	46	269	2019	September	Isafjordur	REAR	Line 4	1	1	High	3	Atlantic cod	0	0	7	Michelle
30.9.2021	47	273	2021	September	Hestfjordur	HEST	Line 7	1	1	Falling	3	Atlantic cod	1	1	12	Michelle
30.9.2021	47	273	2021	September	Hestfjordur	HEST	Line 7	1	1	Falling	3	Atlantic cod	0	0	15	Michelle
30.9.2021	47	273	2021	September	Hestfjordur	HEST	Line 7	1	1	Falling	3	Atlantic cod	0	0	13	Michelle
30.9.2021	47	273	2021	September	Hestfjordur	HEST	Line 7	1	1	Falling	3	Atlantic cod	0	0	12	Michelle
30.9.2021	47	273	2021	September	Hestfjordur	HEST	Line 7	1	1	Falling	3	Atlantic cod	0	0	11	Michelle
30.9.2021	48	273	2021	September	Hestfjordur	REFERENCE_2	Line 8	1	1	Falling	3	Atlantic cod	1	1	17	Michelle
30.9.2021	48	273	2021	September	Hestfjordur	REFERENCE_2	Line 8	1	1	Falling	3	Atlantic cod	1	1	13	Michelle
30.9.2021	48	273	2021	September	Hestfjordur	REFERENCE_2	Line 8	1	1	Falling	3	Atlantic cod	0	0	16	Michelle
30.9.2021	48	273	2021	September	Hestfjordur	REFERENCE_2	Line 8	1	1	Falling	3	Atlantic cod	0	0	14	Michelle
30.9.2021	48	273	2021	September	Hestfjordur	REFERENCE_2	Line 8	1	1	Falling	3	Atlantic cod	0	0	9	Michelle
1.9.2019	25	244	2019	September	Isafjordur	ARN	Line 2	2	1	Falling	3	saithe	0	0	11	Michelle
1.9.2019	25	244	2019	September	Isafjordur	ARN	Line 2	2	1	Falling	3	saithe	0	0	8	Michelle
1.9.2019	25	244	2019	September	Isafjordur	ARN	Line 2	2	1	Falling	3	saithe	0	0	7	Michelle
1.9.2019	25	244	2019	September	Isafjordur	ARN	Line 2	2	1	Falling	3	saithe	0	0	6	Michelle
1.9.2019	25	244	2019	September	Isafjordur	ARN	Line 2	2	1	Falling	3	saithe	0	0	6	Michelle
3.8.2019	12	215	2019	August	Isafjordur	ARN	Line 1	1	2	Falling	3	saithe	0	0	11	Ragnar
3.8.2019	12	215	2019	August	Isafjordur	ARN	Line 1	1	2	Falling	3	saithe	0	0	14	Ragnar
3.8.2019	12	215	2019	August	Isafjordur	ARN	Line 1	1	2	Falling	3	saithe	0	0	12	Ragnar
3.8.2019	12	215	2019	August	Isafjordur	ARN	Line 1	1	2	Falling	3	saithe	2	1	10	Ragnar
3.8.2019	12	215	2019	August	Isafjordur	ARN	Line 1	1	2	Falling	3	saithe	0	0	9	Ragnar
2.9.2019	28	245	2019	September	Isafjordur	REAR	Line 3	2	1	Falling	2	saithe	0	0	17	Michelle
2.9.2019	28	245	2019	September	Isafjordur	REAR	Line 3	2	1	Falling	2	saithe	0	0	14	Michelle
2.9.2019	28	245	2019	September	Isafjordur	REAR	Line 3	2	1	Falling	2	saithe	0	0	14	Michelle
2.9.2019	28	245	2019	September	Isafjordur	REAR	Line 3	2	1	Falling	2	saithe	0	0	14	Michelle
2.9.2019	28	245	2019	September	Isafjordur	REAR	Line 3	2	1	Falling	2	saithe	0	0	13	Michelle
2.9.2019	29	245	2019	September	Isafjordur	REAR	Line 4	2	1	Falling	2	saithe	0	0	10	Michelle
2.9.2019	29	245	2019	September	Isafjordur	REAR	Line 4	2	1	Falling	2	saithe	0	0	12	Michelle
2.9.2019	29	245	2019	September	Isafjordur	REAR	Line 4	2	1	Falling	2	saithe	0	0	9	Michelle
2.9.2019	29	245	2019	September	Isafjordur	REAR	Line 4	2	1	Falling	2	saithe	0	0	8	Michelle
2.9.2019	29	245	2019	September	Isafjordur	REAR	Line 4	2	1	Falling	2	saithe	0	0	7	Michelle
2.9.2019	30	245	2019	September	Isafjordur	REFERENCE_1	Line 5	2	1	Falling	2	saithe	0	0	17	Michelle
2.9.2019	30	245	2019	September	Isafjordur	REFERENCE_1	Line 5	2	1	Falling	2	saithe	0	0	14	Michelle
2.9.2019	30	245	2019	September	Isafjordur	REFERENCE_1	Line 5	2	1	Falling	2	saithe	0	0	13	Michelle
2.9.2019	30	245	2019	September	Isafjordur	REFERENCE_1	Line 5	2	1	Falling	2	saithe	0	0	11	Michelle
2.9.2019	30	245	2019	September	Isafjordur	REFERENCE_1	Line 5	2	1	Falling	2	saithe	0	0	9	Michelle
19.8.2019	17	230	2019	August	Isafjordur	ARN	Line 1	1	1	High	4	saithe	2	1	12	Michelle
19.8.2019	17	230	2019	August	Isafjordur	ARN	Line 1	1	1	High	4	saithe	0	0	12	Michelle
19.8.2019	17	230	2019	August	Isafjordur	ARN	Line 1	1	1	High	4	saithe	0	0	12	Michelle
19.8.2019	17	230	2019	August	Isafjordur	ARN	Line 1	1	1	High	4	saithe	0	0	12	Michelle
19.8.2019	17	230	2019	August	Isafjordur	ARN	Line 1	1	1	High	4	saithe	0	0	5	Michelle
3.8.2019	13	215	2019	August	Isafjordur	ARN	Line 2	1	2	Falling	3	saithe	0	0	14	Ragnar
3.8.2019	13	215	2019	August	Isafjordur	ARN	Line 2	1	2	Falling	3	saithe	0	0	16	Ragnar
3.8.2019	13	215	2019	August	Isafjordur	ARN	Line 2	1	2	Falling	3	saithe	0	0	11	Ragnar
3.8.2019	13	215	2019	August	Isafjordur	ARN	Line 2	1	2	Falling	3	saithe	0	0	10	Ragnar
3.8.2019	13	215	2019	August	Isafjordur	ARN	Line 2	1	2	Falling	3	saithe	0	0	9	Ragnar
4.9.2019	32	247	2019	September	Isafjordur	REFERENCE_1	Line 5	2	2	High	3	saithe	0	0	15	Ragnar
4.9.2019	32	247	2019	September	Isafjordur	REFERENCE_1	Line 5	2	2	High	3	saithe	0	0	13	Ragnar
4.9.2019	32	247	2019	September	Isafjordur	REFERENCE_1	Line 5	2	2	High	3	saithe	0	0	10	Ragnar
4.9.2019	32	247	2019	September	Isafjordur	REFERENCE_1	Line 5	2	2	High	3	saithe	0	0	17	Ragnar
4.9.2019	32	247	2019	September	Isafjordur	REFERENCE_1	Line 5	2	2	High	3	saithe	0	0	9	Ragnar
4.9.2019	32	247	2019	September	Isafjordur	REFERENCE_1	Line 5	2	2	High	3	saithe	0	0	9	Michelle
4.9.2019	32	247	2019	September	Isafjordur	REFERENCE_1	Line 5	2	2	High	3	saithe	0	0	12	Michelle
4.9.2019	32	247	2019	September	Isafjordur	REFERENCE_1	Line 5	2	2	High	3	saithe	0	0	13	Michelle
4.9.2019	32	247	2019	September	Isafjordur	REFERENCE_1	Line 5	2	2	High	3	saithe	0	0	13	Michelle
4.9.2019	32	247	2019	September	Isafjordur	REFERENCE_1	Line 5	2	2	High	3	saithe	0	0	17	Michelle
9.7.2019	1	190	2019	July	Isafjordur	REAR	Line 4	1	2	Falling	2	saithe	0	0	9	Ragnar
9.7.2019	1	190	2019	July	Isafjordur	REAR	Line 4	1	2	Falling	2	saithe	0	0	3	Ragnar
9.7.2019	1	190	2019	July	Isafjordur	REAR	Line 4	1	2	Falling	2	saithe	0	0	15	Ragnar
9.7.2019	1	190	2019	July	Isafjordur	REAR	Line 4	1	2	Falling	2	saithe	0	0	9	Ragnar
9.7.2019	1	190	2019	July	Isafjordur	REAR	Line 4	1	2	Falling	2	saithe	0	0	3	Ragnar
9.7.2019	2	190	2019	July	Isafjordur	REFERENCE_1	Line 5	1	2	Falling	2	saithe	0	0	16	Michelle
9.7.2019	2	190	2019	July	Isafjordur	REFERENCE_1	Line 5	1	2	Falling	2	saithe	0	0	16	Michelle
9.7.2019	2	190	2019	July	Isafjordur	REFERENCE_1	Line 5	1	2	Falling	2	saithe	0	0	16	Michelle
9.7.2019	2	190	2019	July	Isafjordur	REFERENCE_1	Line 5	1	2	Falling	2	saithe	0	0	10	Michelle
9.7.2019	2	190	2019	July	Isafjordur	REFERENCE_1	Line 5	1	2	Falling	2	saithe	0	0	10	Michelle
1.8.2021	11	213	2021	August	Hestfjordur	HEST	Line 7	1	1	High	4	saithe	0	0	15	Michelle
1.8.2021	11	213	2021	August	Hestfjordur	HEST	Line 7	1	1	High	4	saithe	0	0	17	Michelle
1.8.2021	11	213	2021	August	Hestfjordur	HEST	Line 7	1	1	High	4	saithe	0	0	15	Michelle
1.8.2021	11	213	2021	August	Hestfjordur	HEST	Line 7	1	1	High	4	saithe	0	0	19	Michelle
1.8.2021	11	213	2021	August	Hestfjordur	HEST	Line 7	1	1	High	4	saithe	0	0	21	Michelle
2.9.2021	27	245	2021	September	Hestfjordur	HEST	Line 6	1	1	Rising	5	saithe	0	0	12	Ragnar
2.9.2021	27	245	2021	September	Hestfjordur	HEST	Line 6	1	1	Rising	5	saithe	0	0	12	Ragnar
2.9.2021	27	245	2021	September	Hestfjordur	HEST	Line 6	1	1	Rising	5	saithe	0	0	16	Ragnar
2.9.2021	27	245	2021	September	Hestfjordur	HEST	Line 6	1	1	Rising	5	saithe	0	0	15	Ragnar
2.9.2021	27	245	2021	September	Hestfjordur	HEST	Line 6	1	1	Rising	4	saithe	0	0	11	Ragnar
2.9.2021	31	245	2021	September	Hestfjordur	REFERENCE_2	Line 8	1	1	Falling	5	saithe	0	0	10	Michelle
2.9.2021	31	245	2021	September	Hestfjordur	REFERENCE_2	Line 8	1	1	Falling	5	saithe	0	0	17	Michelle
2.9.2021	31	245	2021	September	Hestfjordur	REFERENCE_2	Line 8	1	1	Falling	5	saithe	0	0	14	Michelle
2.9.2021	31	245	2021	September	Hestfjordur	REFERENCE_2	Line 8	1	1	Falling	5	saithe	0	0	12	Michelle
2.9.2021	31	245	2021	September	Hestfjordur	REFERENCE_2	Line 8	1	1	Falling	5	saithe	0	0	9	Michelle
5.9.2021	33	248	2021	September	Hestfjordur	HEST	Line 6	1	2	Falling	5	saithe	0	0	15	Michelle
5.9.2021	33	248	2021	September	Hestfjordur	HEST	Line 6	1	2	Falling	5	saithe	0	0	12	Michelle
5.9.2021	33	248	2021	September	Hestfjordur	HEST	Line 6	1	2	Falling	5	saithe	0	0	15	Michelle
5.9.2021	33	248	2021	September	Hestfjordur	HEST	Line 6	1	2	Falling	5	saithe	0	0	14	Michelle
5.9.2021	33	248	2021	September	Hestfjordur	HEST	Line 6	1	2	Falling	5	saithe	0	0	12	Michelle
5.9.2021	34	248	2021	September	Hestfjordur	HEST	Line 7	1	2	Falling	5	saithe	0	0	21	Michelle
5.9.2021	34	248	2021	September	Hestfjordur	HEST	Line 7	1	2	Falling	5	saithe	0	0	15	Michelle
5.9.2021	34	248	2021	September	Hestfjordur	HEST	Line 7	1	2	Falling	5	saithe	0	0	17	Michelle
5.9.2021	34	248	2021	September	Hestfjordur	HEST	Line 7	1	2	Falling	5	saithe	0	0	16	Michelle
5.9.2021	34	248	2021	September	Hestfjordur	HEST	Line 7	1	2	Falling	5	saithe	0	0	15	Michelle
8.8.2021	14	220	2021	August	Hestfjordur	HEST	Line 6	1	1	High	4	saithe	8	1	13	Michelle
8.8.2021	14	220	2021	August	Hestfjordur	HEST	Line 6	1	1	High	4	saithe	0	0	14	Michelle
8.8.2021	14	220	2021	August	Hestfjordur	HEST	Line 6	1	1	High	4	saithe	0	0	12	Michelle
8.8.2021	14	220	2021	August	Hestfjordur	HEST	Line 6	1	1	High	4	saithe	0	0	16	Michelle
8.8.2021	14	220	2021	August	Hestfjordur	HEST	Line 6	1	1	High	4	saithe	0	0	15	Michelle
8.8.2021	15	220	2021	August	Hestfjordur	HEST	Line 7	1	1	High	4	saithe	0	0	13	Michelle
8.8.2021	15	220	2021	August	Hestfjordur	HEST	Line 7	1	1	High	4	saithe	0	0	15	Michelle
8.8.2021	15	220	2021	August	Hestfjordur	HEST	Line 7	1	1	High	4	saithe	0	0	11	Michelle
8.8.2021	15	220	2021	August	Hestfjordur	HEST	Line 7	1	1	High	4	saithe	0	0	14	Michelle
8.8.2021	15	220	2021	August	Hestfjordur	HEST	Line 7	1	1	High	4	saithe	0	0	12	Michelle
11.8.2021	16	223	2021	August	Hestfjordur	REFERENCE_2	Line 8	1	1	Falling	3	saithe	0	0	17	Michelle
11.8.2021	16	223	2021	August	Hestfjordur	REFERENCE_2	Line 8	1	1	Falling	3	saithe	0	0	16	Michelle
11.8.2021	16	223	2021	August	Hestfjordur	REFERENCE_2	Line 8	1	1	Falling	3	saithe	0	0	14	Michelle
11.8.2021	16	223	2021	August	Hestfjordur	REFERENCE_2	Line 8	1	1	Falling	3	saithe	0	0	12	Michelle
11.8.2021	16	223	2021	August	Hestfjordur	REFERENCE_2	Line 8	1	1	Falling	3	saithe	0	0	11	Michelle
11.9.2021	35	254	2021	September	Hestfjordur	REFERENCE_2	Line 8	1	1	Falling	4	saithe	0	0	13	Michelle
11.9.2021	35	254	2021	September	Hestfjordur	REFERENCE_2	Line 8	1	1	Falling	4	saithe	0	0	12	Michelle
11.9.2021	35	254	2021	September	Hestfjordur	REFERENCE_2	Line 8	1	1	Falling	4	saithe	0	0	11	Michelle
11.9.2021	35	254	2021	September	Hestfjordur	REFERENCE_2	Line 8	1	1	Falling	4	saithe	0	0	14	Michelle
11.9.2021	35	254	2021	September	Hestfjordur	REFERENCE_2	Line 8	1	1	Falling	4	saithe	0	0	11	Michelle
11.9.2021	35	254	2021	September	Hestfjordur	REFERENCE_2	Line 8	1	1	Falling	4	saithe	0	0	9	Michelle
15.7.2019	3	196	2019	July	Isafjordur	ARN	Line 1	1	1	Rising	3	saithe	0	0	6	Michelle
15.7.2019	3	196	2019	July	Isafjordur	ARN	Line 1	1	1	Rising	3	saithe	10	1	9	Michelle
15.7.2019	3	196	2019	July	Isafjordur	ARN	Line 1	1	1	Rising	3	saithe	0	0	6	Michelle
15.7.2019	3	196	2019	July	Isafjordur	ARN	Line 1	1	1	Rising	3	saithe	0	0	6	Michelle
15.7.2019	3	196	2019	July	Isafjordur	ARN	Line 1	1	1	Rising	3	saithe	0	0	6	Michelle
15.7.2019	4	196	2019	July	Isafjordur	ARN	Line 1	1	1	Rising	3	saithe	2	1	3	Ragnar
15.7.2019	4	196	2019	July	Isafjordur	ARN	Line 1	1	1	Rising	3	saithe	10	1	5	Ragnar
15.7.2019	4	196	2019	July	Isafjordur	ARN	Line 1	1	1	Rising	3	saithe	0	0	5	Ragnar
15.7.2019	4	196	2019	July	Isafjordur	ARN	Line 1	1	1	Rising	3	saithe	0	0	8	Ragnar
15.7.2019	4	196	2019	July	Isafjordur	ARN	Line 1	1	1	Rising	3	saithe	0	0	3	Ragnar
15.7.2019	5	196	2019	July	Isafjordur	ARN	Line 2	1	1	Rising	3	saithe	0	0	6	Michelle
15.7.2019	5	196	2019	July	Isafjordur	ARN	Line 2	1	1	Rising	3	saithe	0	0	9	Michelle
15.7.2019	5	196	2019	July	Isafjordur	ARN	Line 2	1	1	Rising	3	saithe	0	0	9	Michelle
15.7.2019	5	196	2019	July	Isafjordur	ARN	Line 2	1	1	Rising	3	saithe	0	0	9	Michelle
15.7.2019	5	196	2019	July	Isafjordur	ARN	Line 2	1	1	Rising	3	saithe	0	0	9	Michelle
15.7.2019	6	196	2019	July	Isafjordur	REFERENCE_1	Line 5	1	1	Rising	3	saithe	0	0	10	Ragnar
15.7.2019	6	196	2019	July	Isafjordur	REFERENCE_1	Line 5	1	1	Rising	3	saithe	0	0	8	Ragnar
15.7.2019	6	196	2019	July	Isafjordur	REFERENCE_1	Line 5	1	1	Rising	3	saithe	0	0	7	Ragnar
15.7.2019	6	196	2019	July	Isafjordur	REFERENCE_1	Line 5	1	1	Rising	3	saithe	0	0	12	Ragnar
15.7.2019	6	196	2019	July	Isafjordur	REFERENCE_1	Line 5	1	1	Rising	3	saithe	0	0	14	Ragnar
16.7.2019	7	197	2019	July	Isafjordur	REAR	Line 3	1	1	Falling	3	saithe	0	0	13	Michelle
16.7.2019	7	197	2019	July	Isafjordur	REAR	Line 3	1	1	Falling	3	saithe	0	0	14	Michelle
16.7.2019	7	197	2019	July	Isafjordur	REAR	Line 3	1	1	Falling	3	saithe	0	0	15	Michelle
16.7.2019	7	197	2019	July	Isafjordur	REAR	Line 3	1	1	Falling	3	saithe	0	0	15	Michelle
16.7.2019	7	197	2019	July	Isafjordur	REAR	Line 3	1	1	Falling	3	saithe	1	1	8	Michelle
16.7.2019	8	197	2019	July	Isafjordur	REAR	Line 4	1	1	Falling	5	saithe	0	0	12	Ragnar
16.7.2019	8	197	2019	July	Isafjordur	REAR	Line 4	1	1	Falling	5	saithe	0	0	9	Ragnar
16.7.2019	8	197	2019	July	Isafjordur	REAR	Line 4	1	1	Falling	5	saithe	0	0	8	Ragnar
16.7.2019	8	197	2019	July	Isafjordur	REAR	Line 4	1	1	Falling	5	saithe	0	0	7	Ragnar
16.7.2019	8	197	2019	July	Isafjordur	REAR	Line 4	1	1	Falling	5	saithe	0	0	7	Ragnar
2.9.2019	26	245	2019	September	Isafjordur	ARN	Line 1	2	1	Falling	3	saithe	0	0	12	Ragnar
2.9.2019	26	245	2019	September	Isafjordur	ARN	Line 1	2	1	Falling	3	saithe	0	0	10	Ragnar
2.9.2019	26	245	2019	September	Isafjordur	ARN	Line 1	2	1	Falling	3	saithe	0	0	8	Ragnar
2.9.2019	26	245	2019	September	Isafjordur	ARN	Line 1	2	1	Falling	3	saithe	0	0	10	Ragnar
2.9.2019	26	245	2019	September	Isafjordur	ARN	Line 1	2	1	Falling	3	saithe	0	0	6	Ragnar
19.8.2019	18	230	2019	August	Isafjordur	REAR	Line 2	1	1	High	4	saithe	0	0	7	Ragnar
19.8.2019	18	230	2019	August	Isafjordur	REAR	Line 2	1	1	High	4	saithe	0	0	5	Ragnar
19.8.2019	18	230	2019	August	Isafjordur	REAR	Line 2	1	1	High	4	saithe	0	0	6	Ragnar
19.8.2019	18	230	2019	August	Isafjordur	REAR	Line 2	1	1	High	4	saithe	0	0	8	Ragnar
19.8.2019	18	230	2019	August	Isafjordur	REAR	Line 2	1	1	High	4	saithe	0	0	10	Ragnar
19.8.2019	19	230	2019	August	Isafjordur	REAR	Line 3	1	1	High	4	saithe	0	0	15	Ragnar
19.8.2019	19	230	2019	August	Isafjordur	REAR	Line 3	1	1	High	4	saithe	0	0	15	Ragnar
19.8.2019	19	230	2019	August	Isafjordur	REAR	Line 3	1	1	High	4	saithe	0	0	13	Ragnar
19.8.2019	19	230	2019	August	Isafjordur	REAR	Line 3	1	1	High	4	saithe	0	0	16	Ragnar
19.8.2019	19	230	2019	August	Isafjordur	REAR	Line 3	1	1	High	4	saithe	0	0	16	Ragnar
19.8.2019	20	230	2019	August	Isafjordur	REAR	Line 4	1	1	High	4	saithe	0	0	12	Michelle
19.8.2019	20	230	2019	August	Isafjordur	REAR	Line 4	1	1	High	4	saithe	0	0	12	Michelle
19.8.2019	20	230	2019	August	Isafjordur	REAR	Line 4	1	1	High	4	saithe	0	0	8	Michelle
19.8.2019	20	230	2019	August	Isafjordur	REAR	Line 4	1	1	High	4	saithe	0	0	8	Michelle
19.8.2019	20	230	2019	August	Isafjordur	REAR	Line 4	1	1	High	4	saithe	0	0	6	Michelle
22.8.2021	21	234	2021	August	Hestfjordur	HEST	Line 6	1	1	Rising	4	saithe	0	0	14	Ragnar
22.8.2021	21	234	2021	August	Hestfjordur	HEST	Line 6	1	1	Rising	4	saithe	0	0	14	Ragnar
22.8.2021	21	234	2021	August	Hestfjordur	HEST	Line 6	1	1	Rising	4	saithe	0	0	13	Ragnar
22.8.2021	21	234	2021	August	Hestfjordur	HEST	Line 6	1	1	Rising	4	saithe	0	0	13	Ragnar
22.8.2021	21	234	2021	August	Hestfjordur	HEST	Line 6	1	1	Rising	4	saithe	0	0	12	Ragnar
22.8.2021	22	234	2021	August	Hestfjordur	HEST	Line 7	1	1	High	4	saithe	0	0	14	Michelle
22.8.2021	22	234	2021	August	Hestfjordur	HEST	Line 7	1	1	High	4	saithe	0	0	14	Michelle
22.8.2021	22	234	2021	August	Hestfjordur	HEST	Line 7	1	1	High	4	saithe	0	0	19	Michelle
22.8.2021	22	234	2021	August	Hestfjordur	HEST	Line 7	1	1	High	4	saithe	0	0	18	Michelle
22.8.2021	22	234	2021	August	Hestfjordur	HEST	Line 7	1	1	High	4	saithe	0	0	16	Michelle
22.8.2021	23	234	2021	August	Hestfjordur	REFERENCE_2	Line 8	1	1	Rising	5	saithe	0	0	14	Michelle
22.8.2021	23	234	2021	August	Hestfjordur	REFERENCE_2	Line 8	1	1	Rising	5	saithe	0	0	12	Michelle
22.8.2021	23	234	2021	August	Hestfjordur	REFERENCE_2	Line 8	1	1	Rising	5	saithe	0	0	11	Michelle
22.8.2021	23	234	2021	August	Hestfjordur	REFERENCE_2	Line 8	1	1	Rising	5	saithe	0	0	13	Michelle
22.8.2021	23	234	2021	August	Hestfjordur	REFERENCE_2	Line 8	1	1	Rising	5	saithe	0	0	10	Michelle
22.9.2019	36	265	2019	September	Isafjordur	ARN	Line 1	1	1	High	2	saithe	0	0	11	Michelle
22.9.2019	36	265	2019	September	Isafjordur	ARN	Line 1	1	1	High	2	saithe	0	0	9	Michelle
22.9.2019	36	265	2019	September	Isafjordur	ARN	Line 1	1	1	High	2	saithe	0	0	7	Michelle
22.9.2019	36	265	2019	September	Isafjordur	ARN	Line 1	1	1	High	2	saithe	0	0	5	Michelle
22.9.2019	36	265	2019	September	Isafjordur	ARN	Line 1	1	1	High	2	saithe	0	0	5	Michelle
22.9.2019	37	265	2019	September	Isafjordur	ARN	Line 2	1	1	High	2	saithe	0	0	10	Michelle
22.9.2019	37	265	2019	September	Isafjordur	ARN	Line 2	1	1	High	2	saithe	0	0	9	Michelle
22.9.2019	37	265	2019	September	Isafjordur	ARN	Line 2	1	1	High	2	saithe	0	0	7	Michelle
22.9.2019	37	265	2019	September	Isafjordur	ARN	Line 2	1	1	High	2	saithe	0	0	5	Michelle
22.9.2019	37	265	2019	September	Isafjordur	ARN	Line 2	1	1	High	2	saithe	0	0	5	Michelle
22.9.2021	38	265	2021	September	Hestfjordur	HEST	Line 7	1	1	Falling	3	saithe	0	0	13	Ragnar
22.9.2021	38	265	2021	September	Hestfjordur	HEST	Line 7	1	1	Falling	3	saithe	0	0	19	Ragnar
22.9.2021	38	265	2021	September	Hestfjordur	HEST	Line 7	1	1	Falling	3	saithe	0	0	18	Ragnar
22.9.2021	38	265	2021	September	Hestfjordur	HEST	Line 7	1	1	Falling	3	saithe	0	0	17	Ragnar
22.9.2021	38	265	2021	September	Hestfjordur	HEST	Line 7	1	1	Falling	3	saithe	0	0	15	Ragnar
22.9.2021	39	265	2021	September	Hestfjordur	REFERENCE_2	Line 8	1	1	Falling	3	saithe	0	0	16	Michelle
22.9.2021	39	265	2021	September	Hestfjordur	REFERENCE_2	Line 8	1	1	Falling	3	saithe	0	0	14	Michelle
22.9.2021	39	265	2021	September	Hestfjordur	REFERENCE_2	Line 8	1	1	Falling	3	saithe	0	0	12	Michelle
22.9.2021	39	265	2021	September	Hestfjordur	REFERENCE_2	Line 8	1	1	Falling	3	saithe	0	0	11	Michelle
22.9.2021	39	265	2021	September	Hestfjordur	REFERENCE_2	Line 8	1	1	Falling	3	saithe	0	0	8	Michelle
24.8.2019	24	235	2019	August	Isafjordur	REFERENCE_1	Line 5	1	1	Rising	2	saithe	0	0	10	Michelle
24.8.2019	24	235	2019	August	Isafjordur	REFERENCE_1	Line 5	1	1	Rising	2	saithe	0	0	8	Michelle
24.8.2019	24	235	2019	August	Isafjordur	REFERENCE_1	Line 5	1	1	Rising	2	saithe	0	0	10	Michelle
24.8.2019	24	235	2019	August	Isafjordur	REFERENCE_1	Line 5	1	1	Rising	2	saithe	0	0	10	Michelle
24.8.2019	24	235	2019	August	Isafjordur	REFERENCE_1	Line 5	1	1	Rising	2	saithe	0	0	16	Michelle
25.7.2021	9	206	2021	July	Hestfjordur	HEST	Line 6	1	1	Falling	4	saithe	0	0	17	Michelle
25.7.2021	9	206	2021	July	Hestfjordur	HEST	Line 6	1	1	Falling	4	saithe	0	0	15	Michelle
25.7.2021	9	206	2021	July	Hestfjordur	HEST	Line 6	1	1	Falling	4	saithe	0	0	14	Michelle
25.7.2021	9	206	2021	July	Hestfjordur	HEST	Line 6	1	1	Falling	4	saithe	0	0	13	Michelle
25.7.2021	9	206	2021	July	Hestfjordur	HEST	Line 6	1	1	Falling	4	saithe	0	0	13	Michelle
25.7.2021	10	206	2021	July	Hestfjordur	HEST	Line 6	1	1	Falling	4	saithe	0	0	13	Ragnar
25.7.2021	10	206	2021	July	Hestfjordur	HEST	Line 6	1	1	Falling	4	saithe	0	0	13	Ragnar
25.7.2021	10	206	2021	July	Hestfjordur	HEST	Line 6	1	1	Falling	4	saithe	0	0	15	Ragnar
25.7.2021	10	206	2021	July	Hestfjordur	HEST	Line 6	1	1	Falling	4	saithe	0	0	19	Ragnar
25.7.2021	10	206	2021	July	Hestfjordur	HEST	Line 6	1	1	Falling	4	saithe	0	0	20	Ragnar
25.9.2019	39	268	2019	September	Isafjordur	REAR	Line 3	1	1	High	4	saithe	0	0	11	Ragnar
25.9.2019	40	268	2019	September	Isafjordur	REAR	Line 3	1	1	High	4	saithe	0	0	13	Ragnar
25.9.2019	40	268	2019	September	Isafjordur	REAR	Line 3	1	1	High	4	saithe	0	0	12	Ragnar
25.9.2019	40	268	2019	September	Isafjordur	REAR	Line 3	1	1	High	4	saithe	0	0	13	Ragnar
25.9.2019	40	268	2019	September	Isafjordur	REAR	Line 3	1	1	High	4	saithe	0	0	14	Ragnar
25.9.2019	41	268	2019	September	Isafjordur	REAR	Line 4	1	1	Low	4	saithe	0	0	12	Michelle
25.9.2019	41	268	2019	September	Isafjordur	REAR	Line 4	1	1	Low	4	saithe	0	0	10	Michelle
25.9.2019	41	268	2019	September	Isafjordur	REAR	Line 4	1	1	Low	4	saithe	0	0	9	Michelle
25.9.2019	41	268	2019	September	Isafjordur	REAR	Line 4	1	1	Low	4	saithe	0	0	8	Michelle
25.9.2019	41	268	2019	September	Isafjordur	REAR	Line 4	1	1	Low	4	saithe	0	0	7	Michelle
25.9.2019	42	268	2019	September	Isafjordur	REFERENCE_1	Line 5	1	1	Falling	4	saithe	0	0	14	Michelle
25.9.2019	42	268	2019	September	Isafjordur	REFERENCE_1	Line 5	1	1	Falling	4	saithe	0	0	10	Michelle
25.9.2019	42	268	2019	September	Isafjordur	REFERENCE_1	Line 5	1	1	Falling	4	saithe	0	0	12	Michelle
25.9.2019	42	268	2019	September	Isafjordur	REFERENCE_1	Line 5	1	1	Falling	4	saithe	0	0	8	Michelle
25.9.2019	42	268	2019	September	Isafjordur	REFERENCE_1	Line 5	1	1	Falling	4	saithe	0	0	6	Michelle
26.9.2019	43	269	2019	September	Isafjordur	ARN	Line 1	1	1	Falling	2	saithe	0	0	11	Michelle
26.9.2019	43	269	2019	September	Isafjordur	ARN	Line 1	1	1	Falling	2	saithe	0	0	9	Michelle
26.9.2019	43	269	2019	September	Isafjordur	ARN	Line 1	1	1	Falling	2	saithe	0	0	8	Michelle
26.9.2019	43	269	2019	September	Isafjordur	ARN	Line 1	1	1	Falling	2	saithe	0	0	6	Michelle
26.9.2019	43	269	2019	September	Isafjordur	ARN	Line 1	1	1	Falling	2	saithe	0	0	5	Michelle
26.9.2019	44	269	2019	September	Isafjordur	ARN	Line 2	1	1	Falling	2	saithe	0	0	5	Ragnar
26.9.2019	44	269	2019	September	Isafjordur	ARN	Line 2	1	1	Falling	2	saithe	0	0	5	Ragnar
26.9.2019	44	269	2019	September	Isafjordur	ARN	Line 2	1	1	Falling	2	saithe	0	0	7	Ragnar
26.9.2019	44	269	2019	September	Isafjordur	ARN	Line 2	1	1	Falling	2	saithe	0	0	8	Ragnar
26.9.2019	44	269	2019	September	Isafjordur	ARN	Line 2	1	1	Falling	2	saithe	0	0	11	Ragnar
26.9.2019	45	269	2019	September	Isafjordur	REAR	Line 3	1	1	Falling	2	saithe	0	0	8	Ragnar
26.9.2019	45	269	2019	September	Isafjordur	REAR	Line 3	1	1	Falling	2	saithe	0	0	11	Ragnar
26.9.2019	45	269	2019	September	Isafjordur	REAR	Line 3	1	1	Falling	2	saithe	0	0	12	Ragnar
26.9.2019	45	269	2019	September	Isafjordur	REAR	Line 3	1	1	Falling	2	saithe	0	0	9	Ragnar
26.9.2019	45	269	2019	September	Isafjordur	REAR	Line 3	1	1	Falling	2	saithe	0	0	8	Ragnar
26.9.2019	45	269	2019	September	Isafjordur	REAR	Line 3	1	1	High	3	saithe	0	0	14	Ragnar
26.9.2019	45	269	2019	September	Isafjordur	REAR	Line 3	1	1	High	3	saithe	0	0	13	Ragnar
26.9.2019	45	269	2019	September	Isafjordur	REAR	Line 3	1	1	High	3	saithe	0	0	13	Ragnar
26.9.2019	45	269	2019	September	Isafjordur	REAR	Line 3	1	1	High	3	saithe	0	0	12	Ragnar
26.9.2019	45	269	2019	September	Isafjordur	REAR	Line 3	1	1	High	3	saithe	0	0	12	Ragnar
26.9.2019	46	269	2019	September	Isafjordur	REAR	Line 4	1	1	High	3	saithe	0	0	10	Michelle
26.9.2019	46	269	2019	September	Isafjordur	REAR	Line 4	1	1	High	3	saithe	0	0	10	Michelle
26.9.2019	46	269	2019	September	Isafjordur	REAR	Line 4	1	1	High	3	saithe	0	0	9	Michelle
26.9.2019	46	269	2019	September	Isafjordur	REAR	Line 4	1	1	High	3	saithe	0	0	7	Michelle
26.9.2019	46	269	2019	September	Isafjordur	REAR	Line 4	1	1	High	3	saithe	0	0	7	Michelle
30.9.2021	47	273	2021	September	Hestfjordur	HEST	Line 7	1	1	Falling	3	saithe	0	0	12	Michelle
30.9.2021	47	273	2021	September	Hestfjordur	HEST	Line 7	1	1	Falling	3	saithe	0	0	15	Michelle
30.9.2021	47	273	2021	September	Hestfjordur	HEST	Line 7	1	1	Falling	3	saithe	0	0	13	Michelle
30.9.2021	47	273	2021	September	Hestfjordur	HEST	Line 7	1	1	Falling	3	saithe	0	0	12	Michelle
30.9.2021	47	273	2021	September	Hestfjordur	HEST	Line 7	1	1	Falling	3	saithe	0	0	11	Michelle
30.9.2021	48	273	2021	September	Hestfjordur	REFERENCE_2	Line 8	1	1	Falling	3	saithe	0	0	17	Michelle
30.9.2021	48	273	2021	September	Hestfjordur	REFERENCE_2	Line 8	1	1	Falling	3	saithe	0	0	13	Michelle
30.9.2021	48	273	2021	September	Hestfjordur	REFERENCE_2	Line 8	1	1	Falling	3	saithe	0	0	16	Michelle
30.9.2021	48	273	2021	September	Hestfjordur	REFERENCE_2	Line 8	1	1	Falling	3	saithe	0	0	14	Michelle
30.9.2021	48	273	2021	September	Hestfjordur	REFERENCE_2	Line 8	1	1	Falling	3	saithe	0	0	9	Michelle
