# Supplementary material for: Complementing Beach Seining With Dive Surveys Improves Fine‐Scale Resolution of 0‐Group Gadoid Distributions in Nearshore Habitats
Source: Ecol Evol. 2025 Jul 1;15(7):e71674. doi: 10.1002/ece3.71674 (PMC12210148; doi:10.1002/ece3.71674)
Supplement: Supplementary file 2 — Table S2. Data file used for analysis of beach seine count of Atlantic cod and saithe. [file ECE3-15-e71674-s002.csv]

Complementing beach seining with dive and video census improves fine-scale resolution of 0-group gadoid distribution in nearshore habitats;;;;;;;;;;
Michelle Lorraine Valliant	Anja Nickel	Ragnar Edvardsson	and Guðbjörg Ásta Ólafsdóttir;;;;;;;;;;
;;;;;;;;;;
Corresponding Author: Michelle Valliant;;;;;;;;;;
Email Address: michellevalliant1@gmail.com;;;;;;;;;;
;;;;;;;;;;
Supplementary table 2. Data file used for analysis of beach seine count of Atlantic cod and saithe;;;;;;;;;;
;;;;;;;;;;
species;site;date;count;Site;Latitude;Longitude;year;DOY;num;
cod;HF;2015-09-14;7;Hestfjordur;65.96518;-22.897694;2015;257;0.7;
cod;HF;2016-09-23;8;Hestfjordur;65.96518;-22.897694;2016;267;0.8;
cod;HF;2016-09-28;34;Hestfjordur;65.96518;-22.897694;2016;272;3.4;
cod;HF;2018-09-12;73;Hestfjordur;65.96518;-22.897694;2018;255;7.3;
cod;HF;2016-09-14;29;Hestfjordur;65.96518;-22.897694;2016;258;2.9;
cod;AR;2019-08-26;14;Arngerdareyri;65.895269;-22.381991;2019;238;1.4;
cod;HF;2016-08-12;35;Hestfjordur;65.96518;-22.897694;2016;225;3.5;
cod;HF;2016-08-19;0;Hestfjordur;65.96518;-22.897694;2016;232;0;
cod;HF;2016-09-07;18;Hestfjordur;65.96518;-22.897694;2016;251;1.8;
cod;HF;2016-08-26;26;Hestfjordur;65.96518;-22.897694;2016;239;2.6;
cod;HF;2019-08-23;12;Hestfjordur;65.96518;-22.897694;2019;235;1.2;
cod;IF;2018-08-10;14;Arngerdareyri;65.895269;-22.381991;2018;222;1.4;
cod;IF;2017-08-28;41;Arngerdareyri;65.895269;-22.381991;2017;240;4.1;
cod;HF;2019-09-06;7;Hestfjordur;65.96518;-22.897694;2019;249;0.7;
cod;HF;2019-09-27;10;Hestfjordur;65.96518;-22.897694;2019;270;1;
cod;HF;2017-09-02;14;Hestfjordur;65.96518;-22.897694;2017;245;1.4;
cod;HF;2015-09-25;22;Hestfjordur;65.96518;-22.897694;2015;268;2.2;
cod;HF;2018-10-02;23;Hestfjordur;65.96518;-22.897694;2018;275;2.3;
cod;HF;2017-09-21;31;Hestfjordur;65.96518;-22.897694;2017;264;3.1;
cod;HF;2016-08-05;1;Hestfjordur;65.96518;-22.897694;2016;218;0.1;
cod;HF;2015-09-17;3;Hestfjordur;65.96518;-22.897694;2015;260;0.3;
cod;HF;2018-08-02;40;Hestfjordur;65.96518;-22.897694;2018;214;4;
cod;HF;2017-09-11;35;Hestfjordur;65.96518;-22.897694;2017;254;3.5;
cod;HF;2016-09-01;4;Hestfjordur;65.96518;-22.897694;2016;245;0.4;
cod;HF;2018-08-29;6;Hestfjordur;65.96518;-22.897694;2018;241;0.6;
cod;HF;2015-08-18;6;Hestfjordur;65.96518;-22.897694;2015;230;0.6;
cod;HF;2016-08-18;28;Hestfjordur;65.96518;-22.897694;2016;231;2.8;
cod;HF;2015-09-16;0;Hestfjordur;65.96518;-22.897694;2015;259;0;
cod;HF;2015-10-02;3;Hestfjordur;65.96518;-22.897694;2015;275;0.3;
cod;HF;2019-08-02;1;Hestfjordur;65.96518;-22.897694;2019;214;0.1;
cod;HF;2017-09-25;0;Hestfjordur;65.96518;-22.897694;2017;268;0;
cod;HF;2018-08-14;38;Hestfjordur;65.96518;-22.897694;2018;226;3.8;
cod;HF;2015-08-25;4;Hestfjordur;65.96518;-22.897694;2015;237;0.4;
cod;HF;2015-08-26;4;Hestfjordur;65.96518;-22.897694;2015;238;0.4;
cod;HF;2017-08-11;2;Hestfjordur;65.96518;-22.897694;2017;223;0.2;
cod;HF;2015-08-17;2;Hestfjordur;65.96518;-22.897694;2015;229;0.2;
cod;HF;2015-09-01;16;Hestfjordur;65.96518;-22.897694;2015;244;1.6;
cod;HF;2018-07-19;42;Hestfjordur;65.96518;-22.897694;2018;200;4.2;
cod;HF;2019-07-12;3;Hestfjordur;65.96518;-22.897694;2019;193;0.3;
cod;HF;2015-07-13;0;Hestfjordur;65.96518;-22.897694;2015;194;0;
cod;HF;2018-06-26;0;Hestfjordur;65.96518;-22.897694;2018;177;0;
cod;HF;2017-07-11;0;Hestfjordur;65.96518;-22.897694;2017;192;0;
saithe;HF;2015-09-14;15;Hestfjordur;65.96518;-22.897694;2015;257;1.5;
saithe;HF;2016-09-23;15;Hestfjordur;65.96518;-22.897694;2016;267;1.5;
saithe;HF;2016-09-28;1;Hestfjordur;65.96518;-22.897694;2016;272;0.1;
saithe;HF;2018-09-12;35;Hestfjordur;65.96518;-22.897694;2018;255;3.5;
saithe;HF;2016-09-14;12;Hestfjordur;65.96518;-22.897694;2016;258;1.2;
saithe;AR;2019-08-26;0;Arngerdareyri;65.895269;-22.381991;2019;238;0;
saithe;HF;2016-08-12;39;Hestfjordur;65.96518;-22.897694;2016;225;3.9;
saithe;HF;2016-08-19;12;Hestfjordur;65.96518;-22.897694;2016;232;1.2;
saithe;HF;2016-09-07;1;Hestfjordur;65.96518;-22.897694;2016;251;0.1;
saithe;HF;2016-08-26;27;Hestfjordur;65.96518;-22.897694;2016;239;2.7;
saithe;HF;2019-08-23;47;Hestfjordur;65.96518;-22.897694;2019;235;4.7;
saithe;IF;2018-08-10;0;Arngerdareyri;65.895269;-22.381991;2018;222;0;
saithe;IF;2017-08-28;61;Arngerdareyri;65.895269;-22.381991;2017;240;6.1;
saithe;HF;2019-09-06;65;Hestfjordur;65.96518;-22.897694;2019;249;6.5;
saithe;HF;2019-09-27;21;Hestfjordur;65.96518;-22.897694;2019;270;2.1;
saithe;HF;2017-09-02;24;Hestfjordur;65.96518;-22.897694;2017;245;2.4;
saithe;HF;2015-09-25;11;Hestfjordur;65.96518;-22.897694;2015;268;1.1;
saithe;HF;2018-10-02;20;Hestfjordur;65.96518;-22.897694;2018;275;2;
saithe;HF;2017-09-21;29;Hestfjordur;65.96518;-22.897694;2017;264;2.9;
saithe;HF;2016-08-05;44;Hestfjordur;65.96518;-22.897694;2016;218;4.4;
saithe;HF;2015-09-17;9;Hestfjordur;65.96518;-22.897694;2015;260;0.9;
saithe;HF;2018-08-02;45;Hestfjordur;65.96518;-22.897694;2018;214;4.5;
saithe;HF;2017-09-11;26;Hestfjordur;65.96518;-22.897694;2017;254;2.6;
saithe;HF;2016-09-01;12;Hestfjordur;65.96518;-22.897694;2016;245;1.2;
saithe;HF;2018-08-29;60;Hestfjordur;65.96518;-22.897694;2018;241;6;
saithe;HF;2015-08-18;9;Hestfjordur;65.96518;-22.897694;2015;230;0.9;
saithe;HF;2016-08-18;0;Hestfjordur;65.96518;-22.897694;2016;231;0;
saithe;HF;2015-09-16;6;Hestfjordur;65.96518;-22.897694;2015;259;0.6;
saithe;HF;2015-10-02;0;Hestfjordur;65.96518;-22.897694;2015;275;0;
saithe;HF;2019-08-02;71;Hestfjordur;65.96518;-22.897694;2019;214;7.1;
saithe;HF;2017-09-25;1;Hestfjordur;65.96518;-22.897694;2017;268;0.1;
saithe;HF;2018-08-14;34;Hestfjordur;65.96518;-22.897694;2018;226;3.4;
saithe;HF;2015-08-25;19;Hestfjordur;65.96518;-22.897694;2015;237;1.9;
saithe;HF;2015-08-26;14;Hestfjordur;65.96518;-22.897694;2015;238;1.4;
saithe;HF;2017-08-11;120;Hestfjordur;65.96518;-22.897694;2017;223;12;
saithe;HF;2015-08-17;34;Hestfjordur;65.96518;-22.897694;2015;229;3.4;
saithe;HF;2015-09-01;42;Hestfjordur;65.96518;-22.897694;2015;244;4.2;
saithe;HF;2018-07-19;50;Hestfjordur;65.96518;-22.897694;2018;200;5;
saithe;HF;2019-07-12;59;Hestfjordur;65.96518;-22.897694;2019;193;5.9;
saithe;HF;2015-07-13;12;Hestfjordur;65.96518;-22.897694;2015;194;1.2;
saithe;HF;2018-06-26;50;Hestfjordur;65.96518;-22.897694;2018;177;5;
saithe;HF;2017-07-11;36;Hestfjordur;65.96518;-22.897694;2017;192;3.6;
